# Supplementary material for: MicroRNA-499 serves as a sensitizer for lung cancer cells to radiotherapy by inhibition of CK2α-mediated phosphorylation of p65
Source: Mol Ther Oncolytics. 2021 Apr 3;21:171–82. doi: 10.1016/j.omto.2021.03.016 (PMC8099482; doi:10.1016/j.omto.2021.03.016)
Supplement: Document S2. Table S1 [file mmc2.xls]

logFC	AveExpr	t	P.Value	adj.P.Val	B
hsa-miR-126	-2.009433944	13.73893909	-16.43784078	1.42E-37	1.04E-34	74.78376729
hsa-miR-30a	-1.696023974	10.57545008	-14.14256654	5.95E-31	2.18E-28	59.71634562
hsa-miR-21	1.978423412	14.04355762	13.0240278	1.09E-27	2.66E-25	52.29230839
hsa-miR-520e	-5.774366213	4.281233542	-12.37633101	8.39E-26	1.38E-23	47.9944143
hsa-miR-30d	-1.503743968	9.32959474	-12.35988212	9.37E-26	1.38E-23	47.88540827
hsa-miR-96	1.773544327	8.114378462	11.92295697	1.75E-24	2.14E-22	44.99419818
hsa-miR-218	-2.144469558	6.282809725	-11.81122244	3.68E-24	3.83E-22	44.2564373
hsa-miR-451	-2.543728345	12.12369879	-11.79238171	4.18E-24	3.83E-22	44.13211186
hsa-miR-195	-1.302004653	7.981535187	-11.52982216	2.40E-23	1.96E-21	42.40208948
hsa-miR-1979	1.169459648	7.639726242	10.98366454	9.01E-22	6.61E-20	38.82199063
hsa-miR-145	-1.26072455	10.80164411	-10.62717989	9.43E-21	6.29E-19	36.50238694
hsa-miR-335	-1.045522295	7.301684186	-10.02986016	4.64E-19	2.84E-17	32.65512131
hsa-miR-302e	-3.502118154	1.354844209	-9.964211139	7.10E-19	4.01E-17	32.23579623
hsa-miR-497	-1.114723572	8.396968792	-9.434819031	2.12E-17	1.11E-15	28.88431249
hsa-miR-9	4.469467129	2.269812044	9.136223419	1.41E-16	6.88E-15	27.02027916
hsa-miR-193b	1.068101476	6.370203758	8.874221697	7.26E-16	3.13E-14	25.40245896
hsa-miR-143	-1.040424545	10.21594898	-8.589323659	4.24E-15	1.73E-13	23.6639505
hsa-miR-1	-2.111231201	4.894201789	-8.416096297	1.23E-14	4.50E-13	22.61824687
hsa-miR-135a	-3.946734509	2.829258827	-8.004779742	1.47E-13	4.96E-12	20.17286582
hsa-miR-1260	1.195406356	10.2551717	8.00353436	1.49E-13	4.96E-12	20.16554663
hsa-miR-30c	-1.294390935	8.560807463	-7.939100362	2.18E-13	6.96E-12	19.78759479
hsa-miR-302f	-2.839352086	-0.247663672	-7.871683947	3.26E-13	9.96E-12	19.39370328
hsa-miR-598	-1.938500605	3.332075591	-7.637932858	1.29E-12	3.79E-11	18.04069742
ebv-miR-BART9	-2.715772785	1.395883872	-7.296491364	9.32E-12	2.53E-10	16.10191101
hsa-miR-223	-1.115090369	10.51636151	-7.213294627	1.50E-11	3.93E-10	15.63664233
hsa-miR-1274a	1.521593436	10.31432552	6.851319794	1.14E-10	2.63E-09	13.64706675
hsa-miR-937	-2.262489677	-1.141847329	-6.850660549	1.15E-10	2.63E-09	13.64349661
hsa-miR-210	3.045909592	3.278418071	6.767645758	1.81E-10	3.91E-09	13.1955338
hsa-miR-301b	2.578098564	0.653867569	6.451021887	1.01E-09	2.06E-08	11.51709012
hsa-miR-140-3p	-2.290256737	2.77748072	-6.398440984	1.34E-09	2.65E-08	11.24313132
ebv-miR-BART2-5p	-1.740356773	-1.648507793	-6.270549133	2.63E-09	4.80E-08	10.582668
hsa-miR-144	-1.535793408	8.357822495	-6.267185383	2.68E-09	4.80E-08	10.56541081
hsa-miR-602	1.622083922	-1.908679175	6.169864146	4.46E-09	7.61E-08	10.06868969
hsa-miR-183	1.511276526	5.132679334	5.995267494	1.10E-08	1.83E-07	9.190249485
hsa-miR-1274b	1.101742326	10.37251176	5.801875364	2.93E-08	4.61E-07	8.236866425
hsa-miR-1915	-2.639960251	1.73827767	-5.793531402	3.05E-08	4.67E-07	8.196208057
hsa-miR-190b	-2.077723614	2.357180299	-5.76360611	3.55E-08	5.30E-07	8.050716869
hsa-miR-130a	-1.840231636	4.457775162	-5.705094821	4.75E-08	6.83E-07	7.767739033
hsa-miR-1243	-1.847440205	-1.129131315	-5.616738503	7.35E-08	1.04E-06	7.344208197
hsa-miR-31	2.624427127	2.471828857	5.555161436	9.93E-08	1.35E-06	7.051771153
hsa-miR-196a	2.588333468	-1.483690396	5.524478332	1.15E-07	1.54E-06	6.906899438
hsa-miR-136	1.476652438	3.510529112	5.230979547	4.69E-07	5.73E-06	5.550240198
hsa-miR-1225-3p	-1.89874341	0.971256905	-5.16047216	6.51E-07	7.71E-06	5.232366017
hsa-miR-34c-3p	-2.303563569	0.427525383	-5.097917952	8.70E-07	1.01E-05	4.953018995
hsa-miR-328	-1.415032623	3.70171287	-5.061548193	1.03E-06	1.18E-05	4.791769027
hsa-miR-130b	1.756512971	3.459984207	5.033090486	1.17E-06	1.30E-05	4.666200152
hsa-miR-525-5p	-1.881341358	1.549370078	-5.001477673	1.35E-06	1.48E-05	4.527332448
hsa-miR-1308	-1.737651366	3.134349871	-4.929957783	1.87E-06	2.02E-05	4.215599691
hsa-miR-551b	-1.607215817	2.445133272	-4.922153604	1.94E-06	2.06E-05	4.181789537
hsa-miR-503	1.878281703	-0.630773955	4.789693188	3.50E-06	3.67E-05	3.614177351
hsa-miR-134	-1.665280642	1.938517844	-4.710040901	4.96E-06	5.06E-05	3.278604175
hsa-miR-320d	-1.052971443	-2.248832868	-4.682468862	5.59E-06	5.62E-05	3.163462445
hsa-miR-34c-5p	-1.278567775	5.205189698	-4.672876122	5.83E-06	5.76E-05	3.123526434
hsa-miR-220a	-1.750297193	0.626394244	-4.670724999	5.88E-06	5.76E-05	3.11457976
hsa-miR-1178	-2.038769746	0.93566398	-4.50236575	1.21E-05	0.000113849	2.424424894
hsa-miR-32	2.3130758	1.306638534	4.428662336	1.65E-05	0.000153193	2.128623947
hsa-miR-1253	-1.258874562	-1.535046885	-4.317183832	2.62E-05	0.000236965	1.688671444
hsa-miR-522	-1.362942119	-1.571977308	-4.312904405	2.66E-05	0.000238216	1.671963121
hsa-miR-203	-1.065307678	6.463502018	-4.255036687	3.37E-05	0.000294405	1.447349581
hsa-miR-220b	-1.172925062	-1.82714876	-4.174130211	4.67E-05	0.000398341	1.13746475
hsa-miR-135b	1.01955121	6.487795415	4.138838159	5.37E-05	0.00045326	1.003819943
hsa-miR-891a	1.387142976	-0.976862116	3.916307957	0.000127842	0.00105434	0.18286708
hsa-miR-95	-1.350068238	3.766233161	-3.900892758	0.000135577	0.001105703	0.127403936
hsa-miR-1246	2.656761969	2.794835526	3.891964721	0.000140257	0.001131306	0.095365516
hsa-miR-532-3p	-1.215094458	3.979949129	-3.868574921	0.000153258	0.001209588	0.011724339
hsa-miR-452	-1.152744188	3.837220113	-3.792990089	0.000203541	0.001540198	-0.255646111
hsa-miR-582-5p	-1.249017544	3.309721701	-3.72415913	0.000262596	0.001946926	-0.495220219
kshv-miR-K12-6-5p	1.59140392	3.953368999	3.678070119	0.00031083	0.002258901	-0.653540792
hsa-miR-515-5p	-1.042702179	-1.66179942	-3.624569187	0.000377291	0.002637443	-0.835197412
hsa-miR-7	1.038048078	-2.089260373	3.577300487	0.000446948	0.003094902	-0.993782445
hsa-miR-1290	1.186804884	-1.576674385	3.572223729	0.00045511	0.003121968	-1.010707759
hsa-miR-1974	1.723760965	4.128403092	3.372823744	0.000912315	0.005926009	-1.65889619
hsa-miR-337-5p	1.109114675	-1.259626509	3.309675105	0.001129953	0.007149873	-1.857358441
hsa-miR-663b	-1.158932636	2.650643421	-3.298857051	0.001171776	0.007351143	-1.891024917
hsa-miR-1912	-1.219892752	1.039645947	-3.16165828	0.001843454	0.011275794	-2.309498059
hsa-miR-517c+hsa-miR-519a	-1.082965534	2.811894798	-3.099376788	0.00225359	0.013371048	-2.494226006
hsa-miR-1977	1.168477967	-0.977404732	3.098645737	0.002258869	0.013371048	-2.496374756
hsa-miR-1275	1.110000398	1.806797752	2.941925341	0.003694527	0.020389343	-2.946460619
hsa-miR-369-3p	1.196599544	1.047159588	2.895869293	0.004253591	0.023126933	-3.074706576
hsa-miR-499-5p	-1.142268397	0.565884735	-2.862216781	0.004709894	0.025419577	-3.167249753
hsa-miR-27b	-1.884701666	9.23164178	-2.858973953	0.004756146	0.025481832	-3.176115337
hsa-miR-193a-5p	-1.00964393	-0.934008288	-2.848861886	0.004903045	0.026078513	-3.203701907
hsa-miR-584	-1.062819296	0.213676431	-2.835860934	0.00509799	0.02692032	-3.23903851
hsa-miR-2114	-1.019491362	-0.236691561	-2.811278986	0.005486009	0.028762363	-3.30544863
hsa-miR-891b	1.176159334	1.17526584	2.797922873	0.005707926	0.029576756	-3.34130951
hsv1-miR-H3	1.093531187	0.79838746	2.758482497	0.006411715	0.032234238	-3.446292647
hsa-miR-708	1.807015484	2.599937043	2.739415428	0.006779427	0.033851016	-3.496555283
hsa-miR-487b	1.05112839	-0.136853307	2.606545913	0.009918785	0.047275249	-3.837885065
hsa-miR-421	1.052232944	-0.027233849	2.537403307	0.012023371	0.055855406	-4.009289004
ebv-miR-BART16	1.095568929	0.915411754	2.44952688	0.015269413	0.067925753	-4.220940677
hsa-miR-193a-3p	-1.225119893	0.078843049	-2.374555841	0.018630861	0.081399118	-4.395994227
hsa-miR-127-3p	1.074588788	-0.089846081	2.306323931	0.022241146	0.094364168	-4.55087064
hsa-miR-196b	1.160311141	1.667630919	2.27192646	0.024283682	0.099576664	-4.627335624
hsa-miR-133a	-1.039817921	4.834760424	-2.030717005	0.043766857	0.148040891	-5.132916132
